# Supplementary material for: Reducing blood culture contamination: an environmental imperative
Source: Access Microbiol. 2025 Feb 26;7(2):000897.v3. doi: 10.1099/acmi.0.000897.v3 (PMC11865496; doi:10.1099/acmi.0.000897.v3)
Supplement: Uncited Supplementary Material 1. [file acmi-7-00897-s001.xlsx]

## Sheet: Sheet1
		Total sets of blood cultures tested (n)	Blood culture sets with coagulase-negative staphylococci (n)	Percentage of blood culture sets with coagulase-negative staphylococci (%)
2018	Q1	920	51	5.54348
	Q2	718	48	6.68524
	Q3	717	34	4.74198
	Q4	873	35	4.00916
2019	Q1	1056	33	3.125
	Q2	956	38	3.9749
	Q3	908	23	2.53304
	Q4	974	32	3.28542
2020	Q1	942	35	3.7155
	Wave 1 onset: Q2	837	28	3.34528
	Q3	741	27	3.64372
	Wave 2 peak: Q4	778	40	5.14139
2021	Wave 3 peak: Q1	951	44	4.62671
	Q2	771	29	3.76135
	Wave 4 onset: Q3	853	36	4.2204
	Q4	1103	36	3.26383
2022	Wave 5 peak: Q1	1156	42	3.63322
	Q2	1134	39	3.43915
2018		3228
2019		3894	168
2020		3298	126
2021		3678	130
2022		2290	81
